# Supplementary material for: The Importance of Charge Transfer and Solvent Screening in the Interactions of Backbones and Functional Groups in Amino Acid Residues and Nucleotides
Source: Int J Mol Sci. 2022 Nov 4;23(21):13514. doi: 10.3390/ijms232113514 (PMC9654426; doi:10.3390/ijms232113514)
Supplement: Supplementary file 1 [file ijms-23-13514-s001.zip]

Archive with 1 entries (1 files):
- ijms-2000129-supplementary.pdf
